# Supplementary material for: Evaluating the Effectiveness of Robotic Process Automation for Cancer Registry Data Abstraction in a Production EHR Environment
Source: J Clin Med. 2026 Mar 31;15(7):2657. doi: 10.3390/jcm15072657 (PMC13073201; doi:10.3390/jcm15072657)
Supplement: Supplementary file 1 [file jcm-15-02657-s001.zip]

Archive with 1 entries (1 files):
- jcm-4174244-supplementary.pdf
